# Supplementary material for: Transcriptomic analysis of immune cells in a multi-ethnic cohort of systemic lupus erythematosus patients identifies ethnicity- and disease-specific expression signatures
Source: Commun Biol. 2021 Apr 21;4:488. doi: 10.1038/s42003-021-02000-9 (PMC8060402; doi:10.1038/s42003-021-02000-9)
Supplement: Supplementary file 4 — Supplementary Data 1–8 [file 42003_2021_2000_MOESM4_ESM.xlsx]

## Sheet: Supplementary Data 1
		Asian	White	Total	p value*
Number of Subjects		64	56	120
Female	Female	58 (90.6%)	48 (85.7%)	106 (88.3%)	0.403
	Male	6 (9.4%)	8 (14.3%)	14 (11.7%)
Lupus severity Index	Mean (SD)	7.075 (1.621)	6.333 (1.637)	6.729 (1.664)	0.838
	Range	3.825 - 9.497	3.578 - 8.983	3.578 - 9.497
SlLICC score	Mean (SD)	1.031 (1.425)	1.125 (1.652)	1.075 (1.529)	0.739
	Range	0.000 - 6.000	0.000 - 6.000	0.000 - 6.000
SLEDAI-2K	Mean (SD)	2.719 (2.628)	2.589 (3.190)	2.658 (2.892)	0.808
	Range	0.000 - 11.000	0.000 - 16.000	0.000 - 16.000
Age at diagnoses	Mean (SD)	27.531 (12.269)	28.661 (11.752)	28.058 (11.994)	0.609
	Range	9.000 - 62.000	9.000 - 64.000	9.000 - 64.000
ACR Malar Rash	Mean (SD)	0.422 (0.498)	0.464 (0.503)	0.442 (0.499)	0.644
	Range	0.000 - 1.000	0.000 - 1.000	0.000 - 1.000
	N positive	27	26	53
ACR Discoid Rash	Mean (SD)	0.109 (0.315)	0.107 (0.312)	0.108 (0.312)	0.969
	Range	0.000 - 1.000	0.000 - 1.000	0.000 - 1.000
	N positive	6	7	13
ACR Oral Ulcers	Mean (SD)	0.469 (0.503)	0.661 (0.478)	0.558 (0.499)	0.035
	Range	0.000 - 1.000	0.000 - 1.000	0.000 - 1.000
	N	29	38	67
ACR Photosensitivity	Mean (SD)	0.312 (0.467)	0.446 (0.502)	0.375 (0.486)	0.133
	Range	0.000 - 1.000	0.000 - 1.000	0.000 - 1.000
	N positive		27
ACR Arthritis	Mean (SD)	0.703 (0.460)	0.857 (0.353)	0.775 (0.419)	0.044
	Range	0.000 - 1.000	0.000 - 1.000	0.000 - 1.000
	N positive	45	48	93
ACR Serositis	Mean (SD)	0.312 (0.467)	0.518 (0.504)	0.408 (0.494)	0.022
	Range	0.000 - 1.000	0.000 - 1.000	0.000 - 1.000
	N positive	19	29	48
ACR Pleuritis	Mean (SD)	0.219 (0.417)	0.446 (0.502)	0.325 (0.470)	0.008
	Range	0.000 - 1.000	0.000 - 1.000	0.000 - 1.000
	N positive	14	25	39
ACR Pericarditis	Mean (SD)	0.156 (0.366)	0.143 (0.353)	0.150 (0.359)	0.839
	Range	0.000 - 1.000	0.000 - 1.000	0.000 - 1.000
	N positive	10	8	18
ACR Neurologic	Mean (SD)	0.062 (0.244)	0.143 (0.353)	0.100 (0.301)	0.146
	Range	0.000 - 1.000	0.000 - 1.000	0.000 - 1.000
ACR Seizure	Mean (SD)	0.016 (0.125)	0.107 (0.312)	0.058 (0.235)	0.033
	Range	0.000 - 1.000	0.000 - 1.000	0.000 - 1.000
	N positive	2	5	7
ACR Psychosis	Mean (SD)	0.047 (0.213)	0.036 (0.187)	0.042 (0.201)	0.763
	Range	0.000 - 1.000	0.000 - 1.000	0.000 - 1.000
	N positive	3	2	5
ACR Immunologic	Mean (SD)	0.857 (0.363)	0.736 (0.443)	0.750 (0.435)	0.208
	Range	0.000 - 1.000	0.000 - 1.000	0.000 - 1.000
ACR anti-dsDNA	Mean (SD)	0.719 (0.453)	0.464 (0.503)	0.600 (0.492)	0.004
	Range	0.000 - 1.000	0.000 - 1.000	0.000 - 1.000
	N positive	47	25	72
ACR anti-Smith	Mean (SD)	0.297 (0.460)	0.214 (0.414)	0.258 (0.440)	0.306
	Range	0.000 - 1.000	0.000 - 1.000	0.000 - 1.000
	N positive	19	12	31
ACR ANA	Mean (SD)	0.969 (0.175)	0.946 (0.227)	0.958 (0.201)	0.545
	Range	0.000 - 1.000	0.000 - 1.000	0.000 - 1.000
	N positive	61	54	115
ACR Hematologic	Mean (SD)	0.453 (0.502)	0.411 (0.496)	0.433 (0.498)	0.643
	Range	0.000 - 1.000	0.000 - 1.000	0.000 - 1.000
	N positive	29	23
ACR Hemolytic Anemia	Mean (SD)	0.078 (0.270)	0.036 (0.187)	0.058 (0.235)	0.327
	Range	0.000 - 1.000	0.000 - 1.000	0.000 - 1.000
	N positive	5	2	7
ACR Leukopenia	Mean (SD)	0.188 (0.393)	0.196 (0.401)	0.192 (0.395)	0.902
	Range	0.000 - 1.000	0.000 - 1.000	0.000 - 1.000
	N positive	12	11	23
ACR Lymphopenia	Mean (SD)	0.266 (0.445)	0.286 (0.456)	0.275 (0.448)	0.808
	Range	0.000 - 1.000	0.000 - 1.000	0.000 - 1.000
	N positive	17	16	33
ACR Thrombocytopenia	Mean (SD)	0.188 (0.393)	0.125 (0.334)	0.158 (0.367)	0.354
	Range	0.000 - 1.000	0.000 - 1.000	0.000 - 1.000
	N positive	12	7	19
ACR.Renal	Mean (SD)	0.562 (0.500)	0.304 (0.464)	0.442 (0.499)	0.004
	Range	0.000 - 1.000	0.000 - 1.000	0.000 - 1.000
	N positive	36	17	53
ACR.Photosensitivity	Mean (SD)	0.312 (0.467)	0.464 (0.503)	0.383 (0.488)	0.089
	Range	0.000 - 1.000	0.000 - 1.000	0.000 - 1.000
	N positive	19	27	46
ACR.APLA	Mean (SD)	0.250 (0.436)	0.304 (0.464)	0.275 (0.448)	0.516
	Range	0.000 - 1.000	0.000 - 1.000	0.000 - 1.000
	N positive	16	17	33
ACR lupus nephritis	Mean (SD)	0.562 (0.500)	0.286 (0.456)	0.433 (0.498)	0.002
	Range	0.000 - 1.000	0.000 - 1.000	0.000 - 1.000
	N positive	19	27	53
Flare severity	N-Miss	43	36	79
(mild 1, moderate 2, severe 3)
	Mean (SD)	1.762 (0.700)	1.900 (0.718)	1.829 (0.704)	0.537
	Range	1.000 - 3.000	1.000 - 3.000	1.000 - 3.000

## Sheet: Supplementary Data 2
A. Whole cohort
Cell	Total genes	Genes
CD19 CD4 NK	1	RPL3P2
CD14 CD4	2	USP32P1 AFAP1
CD4 NK	2	FMN1 RP11-345P4.6
CD14 CD19	2	NCF1C PF4
CD14 NK	2	LGALS3BP SNORD3B-2
B. Asian cohort
Cell	Total genes	Genes
CD4 NK	2	FMN1 RP11
CD14 CD19	1	NCF1C
CD14 NK	1	LGALS3BP
CD4	3	ARHGEF10 IGLC2 CD79A
C. White cohort
Cell	Total genes	Genes
CD19 CD4 NK	1	RPL3P2
CD14 CD4	2	AFAP1 USP32P1
CD14 CD19	1	PF4
CD14 NK	1	SNORD3B-2

## Sheet: Supplementary Data 3
cells/clusters	CD4	CD14	CD19	NK
2	0.7919779 0.5946857	0.6616488 0.4648584	0.6427347 0.9212637	0.9795288 0.9056403
3	0.9946251 0.7046017 0.7593670	0.6023904 0.7393057 0.9581677	0.5815782 0.7681514 0.4995909	0.5716806 0.5427028 0.8870137
4	0.9828838 0.4947990 0.5699967 0.7035057	0.7335078 0.7570003 0.4257458 1.0000000	0.5758475 0.5852199 0.4596246 0.7176555	0.6093179 0.5381911 0.4618591 0.7202778
5	0.9390328 0.5067186 0.5987792 0.6810699 0.6140282	0.8046264 0.7701437 0.5786609 0.9293843 0.6500000	0.6170264 0.5799071 0.4771932 0.7763333 0.2852434	0.6331669 0.6113674 0.5034669 0.8259372 0.7746111

## Sheet: Supplementary Data 4
CD4	1 (N=44)	2 (N=40)	3 (N=27)	Total (N=111)
ACR.Malar.Rash
Mean (SD)	0.477 (0.505)	0.550 (0.504)	0.259 (0.447)	0.450 (0.500)
Range	0.000 - 1.000	0.000 - 1.000	0.000 - 1.000	0.000 - 1.000
N positive	21	22	7
ACR.Discoid.Rash
Mean (SD)	0.091 (0.291)	0.175 (0.385)	0.037 (0.192)	0.108 (0.312)
Range	0.000 - 1.000	0.000 - 1.000	0.000 - 1.000	0.000 - 1.000
N positive	4	7	1
ACR.Oral.Ulcers
Mean (SD)	0.477 (0.505)	0.650 (0.483)	0.444 (0.506)	0.532 (0.501)
Range	0.000 - 1.000	0.000 - 1.000	0.000 - 1.000	0.000 - 1.000
N positive	21	26	12
ACR.Arthritis
Mean (SD)	0.773 (0.424)	0.750 (0.439)	0.741 (0.447)	0.757 (0.431)
Range	0.000 - 1.000	0.000 - 1.000	0.000 - 1.000	0.000 - 1.000
N positive	34	30	20
ACR.Pleuritis
Mean (SD)	0.273 (0.451)	0.350 (0.483)	0.333 (0.480)	0.315 (0.467)
Range	0.000 - 1.000	0.000 - 1.000	0.000 - 1.000	0.000 - 1.000
N positive	12	14	9
ACR.Pericarditis
Mean (SD)	0.136 (0.347)	0.225 (0.423)	0.111 (0.320)	0.162 (0.370)
Range	0.000 - 1.000	0.000 - 1.000	0.000 - 1.000	0.000 - 1.000
N positive	6	9	3
ACR.Seizure
Mean (SD)	0.136 (0.347)	0.000 (0.000)	0.037 (0.192)	0.063 (0.244)
Range	0.000 - 1.000	0.000 - 0.000	0.000 - 1.000	0.000 - 1.000
N positive	6	0	1
ACR.Psychosis
Mean (SD)	0.000 (0.000)	0.100 (0.304)	0.037 (0.192)	0.045 (0.208)
Range	0.000 - 0.000	0.000 - 1.000	0.000 - 1.000	0.000 - 1.000
N positive	0	4	1
ACR.anti.dsDNA
Mean (SD)	0.568 (0.501)	0.625 (0.490)	0.556 (0.506)	0.586 (0.495)
Range	0.000 - 1.000	0.000 - 1.000	0.000 - 1.000	0.000 - 1.000
N positive	25	25	15
ACR.anti.Smith
Mean (SD)	0.318 (0.471)	0.325 (0.474)	0.074 (0.267)	0.261 (0.441)
Range	0.000 - 1.000	0.000 - 1.000	0.000 - 1.000	0.000 - 1.000
N positive	14	13	2
ACR.ANA
Mean (SD)	0.977 (0.151)	0.950 (0.221)	0.963 (0.192)	0.964 (0.187)
Range	0.000 - 1.000	0.000 - 1.000	0.000 - 1.000	0.000 - 1.000
N positive	43	38	26
ACR.Hemolytic.Anemia
Mean (SD)	0.068 (0.255)	0.050 (0.221)	0.074 (0.267)	0.063 (0.244)
Range	0.000 - 1.000	0.000 - 1.000	0.000 - 1.000	0.000 - 1.000
N positive	3	2	2
ACR.Leukopenia
Mean (SD)	0.068 (0.255)	0.325 (0.474)	0.222 (0.424)	0.198 (0.400)
Range	0.000 - 1.000	0.000 - 1.000	0.000 - 1.000	0.000 - 1.000
N positive	3	13	6
ACR.Lymphoenia
Mean (SD)	0.295 (0.462)	0.250 (0.439)	0.296 (0.465)	0.279 (0.451)
Range	0.000 - 1.000	0.000 - 1.000	0.000 - 1.000	0.000 - 1.000
N positive	13	10	8
ACR.Thrombocytopenia
Mean (SD)	0.250 (0.438)	0.100 (0.304)	0.111 (0.320)	0.162 (0.370)
Range	0.000 - 1.000	0.000 - 1.000	0.000 - 1.000	0.000 - 1.000
N positive	11	4	3
ACR.Renal
Mean (SD)	0.523 (0.505)	0.375 (0.490)	0.407 (0.501)	0.441 (0.499)
Range	0.000 - 1.000	0.000 - 1.000	0.000 - 1.000	0.000 - 1.000
N positive	23	15	11
ACR.Photosensitivity
Mean (SD)	0.295 (0.462)	0.450 (0.504)	0.407 (0.501)	0.378 (0.487)
Range	0.000 - 1.000	0.000 - 1.000	0.000 - 1.000	0.000 - 1.000
N positive	13	18	11
ACR.APLA
Mean (SD)	0.273 (0.451)	0.350 (0.483)	0.222 (0.424)	0.288 (0.455)
Range	0.000 - 1.000	0.000 - 1.000	0.000 - 1.000	0.000 - 1.000
N positive	12	14	6
lupus severity index
Mean (SD)	7.119 (1.567)	6.490 (1.761)	6.479 (1.662)	6.736 (1.676)
Range	3.825 - 9.365	3.825 - 8.983	3.578 - 9.497	3.578 - 9.497
slicc score
Mean (SD)	1.523 (1.849)	0.850 (1.231)	0.926 (1.412)	1.135 (1.564)
Range	0.000 - 6.000	0.000 - 5.000	0.000 - 5.000	0.000 - 6.000
sledai score
Mean (SD)	2.205 (2.511)	3.325 (3.238)	2.111 (2.913)	2.586 (2.915)
Range	0.000 - 9.000	0.000 - 16.000	0.000 - 11.000	0.000 - 16.000
acr lupus nephritis
Mean (SD)	0.500 (0.506)	0.375 (0.490)	0.407 (0.501)	0.432 (0.498)
Range	0.000 - 1.000	0.000 - 1.000	0.000 - 1.000	0.000 - 1.000
flare severity
N-Miss	29	25	20	74
Mean (SD)	2.000 (0.756)	1.800 (0.676)	2.000 (0.577)	1.919 (0.682)
Range	1.000 - 3.000	1.000 - 3.000	1.000 - 3.000	1.000 - 3.000
age at diagnoses
Mean (SD)	24.568 (12.043)	30.950 (12.331)	29.778 (11.144)	28.135 (12.190)
Range	9.000 - 59.000	9.000 - 64.000	13.000 - 50.000	9.000 - 64.000

## Sheet: Supplementary Data 5
CD14	1 (N=29)	2 (N=58)	3 (N=21)	Total (N=108)
ACR.Malar.Rash
Mean (SD)	0.483 (0.509)	0.431 (0.500)	0.429 (0.507)	0.444 (0.499)
Range	0.000 - 1.000	0.000 - 1.000	0.000 - 1.000	0.000 - 1.000
N positive	14	25	9
ACR.Discoid.Rash
Mean (SD)	0.172 (0.384)	0.069 (0.256)	0.143 (0.359)	0.111 (0.316)
Range	0.000 - 1.000	0.000 - 1.000	0.000 - 1.000	0.000 - 1.000
N positive	5	4	3
ACR.Oral.Ulcers
Mean (SD)	0.552 (0.506)	0.466 (0.503)	0.714 (0.463)	0.537 (0.501)
Range	0.000 - 1.000	0.000 - 1.000	0.000 - 1.000	0.000 - 1.000
N positive	16	27	15
ACR.Arthritis
Mean (SD)	0.828 (0.384)	0.793 (0.409)	0.762 (0.436)	0.796 (0.405)
Range	0.000 - 1.000	0.000 - 1.000	0.000 - 1.000	0.000 - 1.000
N positive	24	46	16
ACR.Pleuritis
Mean (SD)	0.241 (0.435)	0.345 (0.479)	0.381 (0.498)	0.324 (0.470)
Range	0.000 - 1.000	0.000 - 1.000	0.000 - 1.000	0.000 - 1.000
N positive	7	20	8
ACR.Pericarditis
Mean (SD)	0.172 (0.384)	0.138 (0.348)	0.095 (0.301)	0.139 (0.347)
Range	0.000 - 1.000	0.000 - 1.000	0.000 - 1.000	0.000 - 1.000
N positive	5	8	2
ACR.Seizure
Mean (SD)	0.103 (0.310)	0.052 (0.223)	0.000 (0.000)	0.056 (0.230)
Range	0.000 - 1.000	0.000 - 1.000	0.000 - 0.000	0.000 - 1.000
N positive	3	3	0
ACR.Psychosis
Mean (SD)	0.000 (0.000)	0.052 (0.223)	0.048 (0.218)	0.037 (0.190)
Range	0.000 - 0.000	0.000 - 1.000	0.000 - 1.000	0.000 - 1.000
N positive	0	3	1
ACR.anti.dsDNA
Mean (SD)	0.552 (0.506)	0.603 (0.493)	0.667 (0.483)	0.602 (0.492)
Range	0.000 - 1.000	0.000 - 1.000	0.000 - 1.000	0.000 - 1.000
N positive	16	35	14
ACR.anti.Smith
Mean (SD)	0.207 (0.412)	0.276 (0.451)	0.190 (0.402)	0.241 (0.430)
Range	0.000 - 1.000	0.000 - 1.000	0.000 - 1.000	0.000 - 1.000
N positive	6	16	4
ACR.ANA
Mean (SD)	0.931 (0.258)	0.966 (0.184)	0.952 (0.218)	0.954 (0.211)
Range	0.000 - 1.000	0.000 - 1.000	0.000 - 1.000	0.000 - 1.000
N positive	27	56	20
ACR.Hemolytic.Anemia
Mean (SD)	0.138 (0.351)	0.052 (0.223)	0.000 (0.000)	0.065 (0.247)
Range	0.000 - 1.000	0.000 - 1.000	0.000 - 0.000	0.000 - 1.000
N positive	4	3	0
ACR.Leukopenia
Mean (SD)	0.138 (0.351)	0.190 (0.395)	0.190 (0.402)	0.176 (0.383)
Range	0.000 - 1.000	0.000 - 1.000	0.000 - 1.000	0.000 - 1.000
N positive	4	11	4
ACR.Lymphoenia
Mean (SD)	0.276 (0.455)	0.293 (0.459)	0.095 (0.301)	0.250 (0.435)
Range	0.000 - 1.000	0.000 - 1.000	0.000 - 1.000	0.000 - 1.000
N positive	8	17	2
ACR.Thrombocytopenia
Mean (SD)	0.138 (0.351)	0.190 (0.395)	0.048 (0.218)	0.148 (0.357)
Range	0.000 - 1.000	0.000 - 1.000	0.000 - 1.000	0.000 - 1.000
N positive	4	11	1
ACR.Renal
Mean (SD)	0.379 (0.494)	0.500 (0.504)	0.333 (0.483)	0.435 (0.498)
Range	0.000 - 1.000	0.000 - 1.000	0.000 - 1.000	0.000 - 1.000
N positive	11	29	7
ACR.Photosensitivity
Mean (SD)	0.483 (0.509)	0.345 (0.479)	0.429 (0.507)	0.398 (0.492)
Range	0.000 - 1.000	0.000 - 1.000	0.000 - 1.000	0.000 - 1.000
N positive	14	20	9
ACR.APLA
Mean (SD)	0.241 (0.435)	0.276 (0.451)	0.286 (0.463)	0.269 (0.445)
Range	0.000 - 1.000	0.000 - 1.000	0.000 - 1.000	0.000 - 1.000
N positive	7	16	6
lupus severity index
Mean (SD)	6.528 (1.670)	6.886 (1.648)	6.300 (1.730)	6.676 (1.672)
Range	3.578 - 9.365	3.825 - 9.497	3.929 - 8.837	3.578 - 9.497
slicc score
Mean (SD)	1.069 (1.771)	1.069 (1.425)	0.667 (0.913)	0.991 (1.444)
Range	0.000 - 6.000	0.000 - 5.000	0.000 - 3.000	0.000 - 6.000
sledai score
Mean (SD)	2.069 (2.298)	2.741 (2.832)	2.810 (2.639)	2.574 (2.655)
Range	0.000 - 9.000	0.000 - 11.000	0.000 - 8.000	0.000 - 11.000
acr lupus nephritis
Mean (SD)	0.379 (0.494)	0.500 (0.504)	0.333 (0.483)	0.435 (0.498)
Range	0.000 - 1.000	0.000 - 1.000	0.000 - 1.000	0.000 - 1.000
flare severity
N-Miss	18	41	11	70
Mean (SD)	2.091 (0.701)	1.412 (0.507)	2.100 (0.738)	1.789 (0.704)
Range	1.000 - 3.000	1.000 - 2.000	1.000 - 3.000	1.000 - 3.000
age at diagnoses
Mean (SD)	25.966 (10.301)	28.552 (12.031)	29.810 (11.754)	28.102 (11.516)
Range	9.000 - 48.000	9.000 - 59.000	12.000 - 62.000	9.000 - 62.000

## Sheet: Supplementary Data 6
CD19	1 (N=67)	2 (N=38)	Total (N=105)
ACR.Malar.Rash
Mean (SD)	0.478 (0.503)	0.395 (0.495)	0.448 (0.500)
Range	0.000 - 1.000	0.000 - 1.000	0.000 - 1.000
N positive	32	15
ACR.Discoid.Rash
Mean (SD)	0.119 (0.327)	0.053 (0.226)	0.095 (0.295)
Range	0.000 - 1.000	0.000 - 1.000	0.000 - 1.000
N positive	8	2
ACR.Oral.Ulcers
Mean (SD)	0.537 (0.502)	0.579 (0.500)	0.552 (0.500)
Range	0.000 - 1.000	0.000 - 1.000	0.000 - 1.000
N positive	36	22
ACR.Arthritis
Mean (SD)	0.791 (0.410)	0.763 (0.431)	0.781 (0.416)
Range	0.000 - 1.000	0.000 - 1.000	0.000 - 1.000
N positive	53	29
ACR.Pleuritis
Mean (SD)	0.358 (0.483)	0.237 (0.431)	0.314 (0.466)
Range	0.000 - 1.000	0.000 - 1.000	0.000 - 1.000
N positive	24	9
ACR.Pericarditis
Mean (SD)	0.134 (0.344)	0.132 (0.343)	0.133 (0.342)
Range	0.000 - 1.000	0.000 - 1.000	0.000 - 1.000
N positive	9	5
ACR.Seizure
Mean (SD)	0.015 (0.122)	0.132 (0.343)	0.057 (0.233)
Range	0.000 - 1.000	0.000 - 1.000	0.000 - 1.000
N positive	1	5
ACR.Psychosis
Mean (SD)	0.060 (0.239)	0.026 (0.162)	0.048 (0.214)
Range	0.000 - 1.000	0.000 - 1.000	0.000 - 1.000
N positive	4	1
ACR.anti.dsDNA
Mean (SD)	0.597 (0.494)	0.605 (0.495)	0.600 (0.492)
Range	0.000 - 1.000	0.000 - 1.000	0.000 - 1.000
N positive	40	23
ACR.anti.Smith
Mean (SD)	0.269 (0.447)	0.184 (0.393)	0.238 (0.428)
Range	0.000 - 1.000	0.000 - 1.000	0.000 - 1.000
N positive	18	7
ACR.ANA
Mean (SD)	0.970 (0.171)	0.921 (0.273)	0.952 (0.214)
Range	0.000 - 1.000	0.000 - 1.000	0.000 - 1.000
N positive	65	35
ACR.Hemolytic.Anemia
Mean (SD)	0.030 (0.171)	0.105 (0.311)	0.057 (0.233)
Range	0.000 - 1.000	0.000 - 1.000	0.000 - 1.000
N positive	2	4
ACR.Leukopenia
Mean (SD)	0.194 (0.398)	0.211 (0.413)	0.200 (0.402)
Range	0.000 - 1.000	0.000 - 1.000	0.000 - 1.000
N positive	13	8
ACR.Lymphoenia
Mean (SD)	0.224 (0.420)	0.395 (0.495)	0.286 (0.454)
Range	0.000 - 1.000	0.000 - 1.000	0.000 - 1.000
N positive	15	15
ACR.Thrombocytopenia
Mean (SD)	0.119 (0.327)	0.184 (0.393)	0.143 (0.352)
Range	0.000 - 1.000	0.000 - 1.000	0.000 - 1.000
N positive	8	7
ACR.Renal
Mean (SD)	0.403 (0.494)	0.526 (0.506)	0.448 (0.500)
Range	0.000 - 1.000	0.000 - 1.000	0.000 - 1.000
N positive	27	20
ACR.Photosensitivity
Mean (SD)	0.388 (0.491)	0.316 (0.471)	0.362 (0.483)
Range	0.000 - 1.000	0.000 - 1.000	0.000 - 1.000
N positive	26	12
ACR.APLA
Mean (SD)	0.239 (0.430)	0.395 (0.495)	0.295 (0.458)
Range	0.000 - 1.000	0.000 - 1.000	0.000 - 1.000
N positive	16	15
lupus severity index
Mean (SD)	6.475 (1.712)	7.174 (1.484)	6.728 (1.660)
Range	3.825 - 9.047	3.578 - 9.497	3.578 - 9.497
slicc score
Mean (SD)	0.836 (1.214)	1.474 (1.842)	1.067 (1.495)
Range	0.000 - 5.000	0.000 - 6.000	0.000 - 6.000
sledai score
Mean (SD)	2.836 (3.208)	2.395 (2.574)	2.676 (2.989)
Range	0.000 - 16.000	0.000 - 9.000	0.000 - 16.000
acr lupus nephritis
Mean (SD)	0.403 (0.494)	0.500 (0.507)	0.438 (0.499)
Range	0.000 - 1.000	0.000 - 1.000	0.000 - 1.000
flare severity
N-Miss	41	29	70
Mean (SD)	1.846 (0.784)	1.778 (0.441)	1.829 (0.707)
Range	1.000 - 3.000	1.000 - 2.000	1.000 - 3.000
age at diagnoses
Mean (SD)	27.313 (10.734)	31.395 (14.200)	28.790 (12.196)
Range	9.000 - 57.000	9.000 - 64.000	9.000 - 64.000

## Sheet: Supplementary Data 7
NK	1 (N=79)	2 (N=12)	Total (N=91)
ACR.Malar.Rash
Mean (SD)	0.430 (0.498)	0.333 (0.492)	0.418 (0.496)
Range	0.000 - 1.000	0.000 - 1.000	0.000 - 1.000
N positive	34	4
ACR.Discoid.Rash
Mean (SD)	0.089 (0.286)	0.250 (0.452)	0.110 (0.314)
Range	0.000 - 1.000	0.000 - 1.000	0.000 - 1.000
N positive	7	3
ACR.Oral.Ulcers
Mean (SD)	0.544 (0.501)	0.833 (0.389)	0.582 (0.496)
Range	0.000 - 1.000	0.000 - 1.000	0.000 - 1.000
N positive	43	10
ACR.Arthritis
Mean (SD)	0.747 (0.438)	0.917 (0.289)	0.769 (0.424)
Range	0.000 - 1.000	0.000 - 1.000	0.000 - 1.000
N positive	59	11
ACR.Pleuritis
Mean (SD)	0.304 (0.463)	0.417 (0.515)	0.319 (0.469)
Range	0.000 - 1.000	0.000 - 1.000	0.000 - 1.000
N positive	24	5
ACR.Pericarditis
Mean (SD)	0.165 (0.373)	0.083 (0.289)	0.154 (0.363)
Range	0.000 - 1.000	0.000 - 1.000	0.000 - 1.000
N positive	13	1
ACR.Seizure
Mean (SD)	0.076 (0.267)	0.000 (0.000)	0.066 (0.250)
Range	0.000 - 1.000	0.000 - 0.000	0.000 - 1.000
N positive	6	0
ACR.Psychosis
Mean (SD)	0.038 (0.192)	0.083 (0.289)	0.044 (0.206)
Range	0.000 - 1.000	0.000 - 1.000	0.000 - 1.000
N positive	3	1
ACR.anti.dsDNA
Mean (SD)	0.570 (0.498)	0.583 (0.515)	0.571 (0.498)
Range	0.000 - 1.000	0.000 - 1.000	0.000 - 1.000
N positive	45	7
ACR.anti.Smith
Mean (SD)	0.278 (0.451)	0.333 (0.492)	0.286 (0.454)
Range	0.000 - 1.000	0.000 - 1.000	0.000 - 1.000
N positive	22	4
ACR.ANA
Mean (SD)	0.962 (0.192)	0.833 (0.389)	0.945 (0.229)
Range	0.000 - 1.000	0.000 - 1.000	0.000 - 1.000
N positive	76	10
ACR.Hemolytic.Anemia
Mean (SD)	0.076 (0.267)	0.000 (0.000)	0.066 (0.250)
Range	0.000 - 1.000	0.000 - 0.000	0.000 - 1.000
N positive	6	0
ACR.Leukopenia
Mean (SD)	0.203 (0.404)	0.167 (0.389)	0.198 (0.401)
Range	0.000 - 1.000	0.000 - 1.000	0.000 - 1.000
N positive	16	2
ACR.Lymphoenia
Mean (SD)	0.266 (0.445)	0.167 (0.389)	0.253 (0.437)
Range	0.000 - 1.000	0.000 - 1.000	0.000 - 1.000
N positive	21	2
ACR.Thrombocytopenia
Mean (SD)	0.152 (0.361)	0.083 (0.289)	0.143 (0.352)
Range	0.000 - 1.000	0.000 - 1.000	0.000 - 1.000
N positive	12	1
ACR.Renal
Mean (SD)	0.443 (0.500)	0.333 (0.492)	0.429 (0.498)
Range	0.000 - 1.000	0.000 - 1.000	0.000 - 1.000
N positive	35	4
ACR.Photosensitivity
Mean (SD)	0.367 (0.485)	0.583 (0.515)	0.396 (0.492)
Range	0.000 - 1.000	0.000 - 1.000	0.000 - 1.000
N positive	29	7
ACR.APLA
Mean (SD)	0.304 (0.463)	0.167 (0.389)	0.286 (0.454)
Range	0.000 - 1.000	0.000 - 1.000	0.000 - 1.000
N positive	24	2
lupus severity index
Mean (SD)	6.758 (1.720)	6.084 (1.686)	6.670 (1.722)
Range	3.578 - 9.497	4.088 - 8.336	3.578 - 9.497
slicc score
Mean (SD)	1.127 (1.612)	0.417 (0.669)	1.033 (1.538)
Range	0.000 - 6.000	0.000 - 2.000	0.000 - 6.000
sledai score
Mean (SD)	2.886 (3.158)	2.000 (1.651)	2.769 (3.011)
Range	0.000 - 16.000	0.000 - 6.000	0.000 - 16.000
acr lupus nephritis
Mean (SD)	0.443 (0.500)	0.333 (0.492)	0.429 (0.498)
Range	0.000 - 1.000	0.000 - 1.000	0.000 - 1.000
flare severity
N-Miss	54	4	58
Mean (SD)	1.920 (0.640)	1.625 (0.744)	1.848 (0.667)
Range	1.000 - 3.000	1.000 - 3.000	1.000 - 3.000
age at diagnoses
Mean (SD)	27.557 (12.050)	32.000 (10.617)	28.143 (11.912)
Range	9.000 - 64.000	14.000 - 48.000	9.000 - 64.000

## Sheet: Supplementary Data 8
	Lupus severity index	SLICC score	SLEDAI score	Race	Lupus nephritis	Age at diagnoses
				(Whites vs Asians)
CD4	6	1	0	11	3	0
CD14	1	0	0	14	2	1
CD19	3	2	2	18	2	0
NK	29	0	3	56	2	0
